# Supplementary material for: Involvement of AoMdr1 in the Regulation of the Fluconazole Resistance, Mycelial Fusion, Conidiation, and Trap Formation of Arthrobotrys oligospora
Source: Microorganisms. 2023 Jun 19;11(6):1612. doi: 10.3390/microorganisms11061612 (PMC10302927; doi:10.3390/microorganisms11061612)
Supplement: Supplementary file 1 [file microorganisms-11-01612-s001.zip]

Archive with 1 entries (1 files):
- microorganisms-2440654-supplementary.pdf
